# Supplementary material for: Sevoflurane causes greater QTc interval prolongation in chronically hyperglycemic patients than in normoglycemic patients
Source: PLoS One. 2017 Dec 1;12(12):e0188555. doi: 10.1371/journal.pone.0188555 (PMC5711029; doi:10.1371/journal.pone.0188555)
Supplement: S1 Dataset — (XLSX) [file pone.0188555.s001.xlsx]

## Sheet: background
		Age	Gender	Weight	Height	BMI	HbA1c	Potassium	Glucose
1	Normooglycemia	52	F	44	158	17.63	5	4.1	87
2	Normooglycemia	56	M	59	172	19.94	5.1	4.2	100
3	Normooglycemia	78	F	60	162	22.86	5.2	3.9	90
4	Normooglycemia	61	M	50	162	19.05	5.3	4.2	91
5	Normooglycemia	79	F	41	155	17.07	5.4	4	92
6	Normooglycemia	63	M	60.3	175.1	19.67	5.5	4.7	97
7	Normooglycemia	49	F	44.8	151.7	19.47	5.5	3.8	106
8	Normooglycemia	68	F	52	150	23.11	5.5	4.2	94
9	Normooglycemia	43	M	75	173	25.06	5.5	4.6	106
10	Normooglycemia	63	M	60.1	148.4	27.29	5.5	4.3	85
11	Normooglycemia	45	M	75	178	23.67	5.6	4.6	101
12	Normooglycemia	52	M	63	170	21.8	5.6	4.8	96
13	Normooglycemia	65	M	62	170	21.45	5.6	3.6	117
14	Normooglycemia	65	F	55.65	160	21.74	5.7	4.2	93
15	Normooglycemia	72	M	56.7	162.7	21.42	5.7	3.8	148
16	Normooglycemia	88	M	61.45	161	23.71	5.8	4.4	91
17	Normooglycemia	55	M	80	179	24.97	5.8	4.7	111
18	Normooglycemia	73	F	46	144	22.18	5.9	4.3	128
19	Normooglycemia	59	M	55	164.5	20.33	5.9	4.4	90
20	Normooglycemia	48	M	85	170.5	29.24	5.9	5.5	146
21	Normooglycemia	60	M	68.5	161	26.43	5.9	4.6	93
22	Normooglycemia	63	F	46	150	20.44	6	3.8	125
23	Normooglycemia	79	M	52	162	19.81	6	4.4	93
24	Normooglycemia	66	F	41	151	17.98	6	4.3	113
25	Normooglycemia	71	F	58	151	25.44	6.1	4	97
26	Normooglycemia	74	F	47.6	142.3	23.51	6.1	4.3	118
27	Normooglycemia	67	M	56.6	159.7	22.19	6.1	4.6	112
28	Normooglycemia	66	F	49.5	146.5	23.06	6.1	4.4	102
29	Normooglycemia	72	M	55	175	17.96	6.2	4.1	127
30	Normooglycemia	42	M	75	170.3	25.86	6.2	4.7	102
31	Normooglycemia	72	F	44	148	20.09	6.2	4.4	117
32	Normooglycemia	59	M	64.4	169.3	22.47	6.2	4.1	101
33	Normooglycemia	77	M	62.1	163	23.37	6.2	4.2	130
34	Normooglycemia	57	F	58	163	21.83	6.3	4.4	160
35	Normooglycemia	78	M	63.5	164.4	23.49	6.3	4	145
36	Normooglycemia	78	F	41	146	19.23	6.3	4	210
37	Normooglycemia	75	M	65.4	162.7	24.71	6.4	4.1	135
38	Hyperglycemia	73	M	53.7	164	19.97	6.5	4.4	116
39	Hyperglycemia	73	F	73.1	160.6	28.34	6.5	4.3	91
40	Hyperglycemia	65	M	63.5	155.4	26.29	6.6	4.3	150
41	Hyperglycemia	66	M	49.1	162.1	18.69	6.6	4.3	71
42	Hyperglycemia	81	M	50	160	19.53	6.7	4.2	129
43	Hyperglycemia	71	M	58.3	167.8	20.71	6.7	4.8	143
44	Hyperglycemia	67	M	56.5	162.5	21.4	6.8	5.3	121
45	Hyperglycemia	42	M	55.2	179.8	17.07	6.8	4.7	166
46	Hyperglycemia	69	M	66	170	22.84	6.9	4	160
47	Hyperglycemia	65	F	59.8	160.7	23.16	6.9	4.3	128
48	Hyperglycemia	80	F	49	146	22.99	7	4	156
49	Hyperglycemia	56	M	53.9	171.2	18.39	7	4.5	82
50	Hyperglycemia	71	M	90	177.9	28.44	7.1	4.4	162
51	Hyperglycemia	76	M	67	153	28.62	7.1	4.4	123
52	Hyperglycemia	66	M	71.5	172.6	24	7.1	4.8	150
53	Hyperglycemia	64	M	110	184.8	32.21	7.2	4.8	176
54	Hyperglycemia	72	M	45.6	163.7	17.02	7.2	4.3	147
55	Hyperglycemia	71	M	70.3	151.9	30.47	7.3	5.7	122
56	Hyperglycemia	58	M	62	168	21.97	7.4	4.8	218
57	Hyperglycemia	70	M	61.1	162.4	23.17	7.5	4.9	112
58	Hyperglycemia	66	M	72.2	170.6	24.81	7.8	4.2	128
59	Hyperglycemia	78	F	53.2	153.3	22.64	8	4.2	90
60	Hyperglycemia	63	M	87.2	172.6	29.27	8.2	4.1	142
61	Hyperglycemia	77	F	66.1	160	25.82	8.2	4.2	125
62	Hyperglycemia	65	M	49.8	167.3	17.79	8.3	4.4	147
63	Hyperglycemia	71	F	39	146	18.3	8.3	4.1	100
64	Hyperglycemia	78	M	52.2	158	20.91	8.5	3.7	122
65	Hyperglycemia	57	F	72	157	29.21	8.7	4	90
66	Hyperglycemia	63	M	58.9	171.6	20	8.9	3.9	153
67	Hyperglycemia	79	M	80	165	29.38	9.2	4.7	98
68	Hyperglycemia	65	M	43.4	166.4	15.67	9.2	4.2	127
69	Hyperglycemia	72	F	63	155.5	26.05	9.3	4.4	115
70	Hyperglycemia	79	M	49.3	144.5	23.61	9.7	4.3	132
71	Hyperglycemia	61	M	77.9	173.6	25.85	9.9	5	153
72	Hyperglycemia	64	M	53.8	170.5	18.51	10	4.5	107
73	Hyperglycemia	60	M	51.5	166.9	18.49	10.1	5	135
74	Hyperglycemia	84	M	54	153.6	22.89	12.4	5.2	120

## Sheet: QTc
QTc（ｍｓ）
		HbA1c	T0	T1	T2	T3	T4	T5	T6
1	Normooglycemia	5	372.627	385.653	391.36	399.347	401.096	399.883	430.085
2	Normooglycemia	5.1	395.04	406.64	397.56	380.32	386.5	391.42	377.815
3	Normooglycemia	5.2	423.05	421.87	432.05	438.89	444.51	439.28	390.169
4	Normooglycemia	5.3	394.028	404.805	397.418	433.611	417.126	400.836	413.576
5	Normooglycemia	5.4	404.13	437.39	442.22	438.5	451.37	437.65	448.677
6	Normooglycemia	5.5	357.313	363.837	372.317	360.198	368.213	377.815	399.883
7	Normooglycemia	5.5	419.407	427.471	407.853	409.053	446.118	448.677	407.54
8	Normooglycemia	5.5	410.154	440.759	445.625	426.935	435.354	417.384	408.342
9	Normooglycemia	5.5	376.598	370.865	392.129	405.59	396.744	378.402	391.42
10	Normooglycemia	5.5	408.227	402.364	425.885	426.313	433.44	447.203	468.238
11	Normooglycemia	5.6	377.137	394.494	355.197	342.633	406.637	390.169	459.697
12	Normooglycemia	5.6	418.69	407.16	414.34	397	409.22	407.54	441.944
13	Normooglycemia	5.6	389.985	433.362	389.883	396.964	401.091	407.217	397.678
14	Normooglycemia	5.7	416.447	414.628	418.622	413.337	438.847	423.683	400.836
15	Normooglycemia	5.7	419.829	420.723	416.624	442.932	424.629	433.952	417.384
16	Normooglycemia	5.8	405.812	398.952	406.239	390.051	399.909	408.342	462.951
17	Normooglycemia	5.8	408.93	410.6	405.94	412.14	413.26	417.67	407.217
18	Normooglycemia	5.9	403.671	390.661	401.012	417.459	427.736	413.576	423.683
19	Normooglycemia	5.9	427.924	506.891	458.063	480.33	474.292	468.238	463.541
20	Normooglycemia	5.9	444.041	443.585	542.955	466.546	461.307	459.697	445.561
21	Normooglycemia	5.9	364.597	368.728	413.182	425.342	434.171	422.161	437.1
22	Normooglycemia	6	399.801	398.739	424.854	408.261	413.706	397.678	378.402
23	Normooglycemia	6	411.003	432.394	447.324	439.267	464.645	462.951	440.632
24	Normooglycemia	6	396.184	400.652	403.664	390.326	442.518	427.359	433.952
25	Normooglycemia	6.1	409.698	435.719	439.592	462.334	454.636	463.541	422.32
26	Normooglycemia	6.1	419.7	414.1	409.87	403.82	431.41	437.1	405.6
27	Normooglycemia	6.1	415.351	415.938	437.527	430.019	448.014	440.632	422.161
28	Normooglycemia	6.1	421.514	459.68	423.42	433.332	416.335	421.425	421.425
29	Normooglycemia	6.2	375.055	426.527	392.941	408.26	437.564	430.085	440.369
30	Normooglycemia	6.2	415.138	425.915	425.144	416.464	447.526	441.944	389.94
31	Normooglycemia	6.2	398.022	400.009	406.758	435.369	428.58	445.561	439.28
32	Normooglycemia	6.2	369.99	389.13	423.74	417.98	415.53	422.32	416.966
33	Normooglycemia	6.2	390.838	388.569	401.091	411.541	404.512	405.6	473.75
34	Normooglycemia	6.3	376.31	364.45	364.34	396.7	418.39	389.94	437.65
35	Normooglycemia	6.3	388.19	414.579	377.5	378.05	411.176	416.966	427.359
36	Normooglycemia	6.3	442.81	450.5	436.12	456.76	470.2	473.75	417.67
37	Normooglycemia	6.4	403.964	368.474	389.459	402.131	445.607	440.369	447.203
38	Hyperglycemia	6.5	387.868	375.419	393.024	393.711	414.794	411.043	411.043
39	Hyperglycemia	6.5	431.01	438.89	448.8	447.19	440.48	450.23	450.23
40	Hyperglycemia	6.6	408.34	412.36	416.42	420.61	428.1	429.68	429.68
41	Hyperglycemia	6.6	381.559	388.259	388.259	402.772	407.053	401.517	401.517
42	Hyperglycemia	6.7	462.083	449.408	480.148	482.344	463.222	496.901	496.901
43	Hyperglycemia	6.7	385.79	404.91	427.12	415.3	426.84	426.09	426.09
44	Hyperglycemia	6.8	390.79	341.81	337.63	328.17	398.1	380.61	380.61
45	Hyperglycemia	6.8	384.525	404.483	408.31	399.086	385.127	400	400
46	Hyperglycemia	6.9	449.67	465.98	457.17	470.86	479.76	466.04	466.04
47	Hyperglycemia	6.9	411.6	459.525	458.264	475	468.118	458.695	458.695
48	Hyperglycemia	7	477.959	482.482	486.778	475.661	525.685	546.353	546.353
49	Hyperglycemia	7	407.948	424.511	397.72	418.702	418.848	409.61	409.61
50	Hyperglycemia	7.1	474.2	504.288	513.898	498.466	497.627	496	496
51	Hyperglycemia	7.1	454.327	476.593	481.25	492.379	500.525	503.14	503.14
52	Hyperglycemia	7.1	403.736	439.241	436.094	441.228	468.5	466.682	466.682
53	Hyperglycemia	7.2	451.82	447.732	464.885	476.603	434.427	460.207	460.207
54	Hyperglycemia	7.2	388.208	419.54	454.5	425.473	441.776	414.203	414.203
55	Hyperglycemia	7.3	389.029	403.051	404.102	415.812	394.39	394.78	394.78
56	Hyperglycemia	7.4	389.294	401.053	380.384	386.717	435.657	423.956	423.956
57	Hyperglycemia	7.5	382.632	374.483	371.103	395.776	413	416.632	416.632
58	Hyperglycemia	7.8	385.686	392.951	389.82	394.984	396.263	386.122	386.122
59	Hyperglycemia	8	424.207	418.017	427.614	414.714	453.136	442.281	442.281
60	Hyperglycemia	8.2	389.294	368.724	371.796	389.49	428.621	429.121	429.121
61	Hyperglycemia	8.2	424.461	408.89	404.521	407.343	418.09	408.817	408.817
62	Hyperglycemia	8.3	391.935	425.899	395.385	388.299	430.447	438.54	438.54
63	Hyperglycemia	8.3	418.68	447.39	430.51	447.42	472.58	462.74	462.74
64	Hyperglycemia	8.5	406.965	419.305	410.729	415.537	427.707	420.607	420.607
65	Hyperglycemia	8.7	417.525	454.336	454.906	467.677	483.875	480.986	480.986
66	Hyperglycemia	8.9	406.456	419.667	408.947	423.31	416.138	418.704	418.704
67	Hyperglycemia	9.2	417.014	426.877	431.996	402.391	428.81	424.497	424.497
68	Hyperglycemia	9.2	392.51	416.55	411.82	399	486.48	453.76	453.76
69	Hyperglycemia	9.3	419.913	440.509	442.241	441.875	454.68	450.551	450.551
70	Hyperglycemia	9.7	388.275	393.202	406.315	415.986	412.603	443.245	443.245
71	Hyperglycemia	9.9	388.04	373.384	382.129	391.571	442.062	416.412	416.412
72	Hyperglycemia	10	418.552	415.183	441.301	427.742	499.281	484.005	484.005
73	Hyperglycemia	10.1	439.361	453.065	496.817	490.366	481.532	476.518	476.518
74	Hyperglycemia	12.4	428.361	479.157	453.503	434.02	482.579	477.119	477.119

## Sheet: Tp-ec
Tp-ec（ms）
		HbA1c	T0	T1	T2	T3	T4	T5	T6
1	Normooglycemia	5	59.4413	58.1627	60.322	55.4245	54.5244	51.036	51.036
2	Normooglycemia	5.1	66.0947	60.3449	56.5693	56.2618	58.1812	55.0321	55.0321
3	Normooglycemia	5.2	54.2927	54.5829	58.2481	61.3455	62.547	58.6202	58.6202
4	Normooglycemia	5.3	54.1532	56.8779	43.4391	42.1716	42.5089	39.212	39.212
5	Normooglycemia	5.4	60.0681	31.1709	58.274	63.1697	61.8506	54.4949	54.4949
6	Normooglycemia	5.5	59.3667	62.3333	63	60	76	64.6667	64.6667
7	Normooglycemia	5.5	52.1682	57.1916	61.2639	61.5038	60.564	57.6546	57.6546
8	Normooglycemia	5.5	63.084	48.98	54.3	48.667	54.518	51.61	51.61
9	Normooglycemia	5.5	80.7026	71.0335	72.3856	69.2421	72.8586	77.3662	77.3662
10	Normooglycemia	5.5	64.836	68.407	62.34	54.995	54.74	55.939	55.939
11	Normooglycemia	5.6	68.6803	100.69	78.0713	67.717	82.4361	76.9542	76.9542
12	Normooglycemia	5.6	48	52	51.333	44	60.333	47.3333	47.3333
13	Normooglycemia	5.6	63.3333	50.6667	58.6667	58.6667	59.6667	60.3333	60.3333
14	Normooglycemia	5.7	72.6246	74.635	80.9627	76.6504	77.7009	65.0346	65.0346
15	Normooglycemia	5.7	36.9456	44.3384	42.9088	48.9642	39.2512	38.4534	38.4534
16	Normooglycemia	5.8	64.6943	71.2035	82.6402	67.2859	68.1337	61.4017	61.4017
17	Normooglycemia	5.8	67.8874	77.3905	71.2354	73.7167	85.1565	74.4227	74.4227
18	Normooglycemia	5.9	74.1057	83.3796	71.9337	71.2685	68.8078	62.5002	62.5002
19	Normooglycemia	5.9	57.3333	51	54.667	49.3333	53.847	49.6667	49.6667
20	Normooglycemia	5.9	64.9171	65.8453	68.9616	66.5045	56.9704	67.9392	67.9392
21	Normooglycemia	5.9	53.8568	53.9058	54.5995	54.0678	54.4534	55.7364	55.7364
22	Normooglycemia	6	81.333	59.667	59	67.667	55.333	61	61
23	Normooglycemia	6	69.6761	68.6399	81.1661	73.1	83.4161	66.3798	66.3798
24	Normooglycemia	6	73.4172	88.8565	80.8739	61.687	71.7244	65.4042	65.4042
25	Normooglycemia	6.1	92.6667	72	68.3333	69	57.9997	49	49
26	Normooglycemia	6.1	66.333	59.667	61	52.333	54.3333	60	60
27	Normooglycemia	6.1	61.1827	50.3278	59.8326	92.7511	50.4606	49.2779	49.2779
28	Normooglycemia	6.1	45.3507	44.1385	57.4751	59.3342	55.3481	50.3858	50.3858
29	Normooglycemia	6.2	86.8101	84.3214	70.9066	61.652	49.8912	66.047	66.047
30	Normooglycemia	6.2	95.513	70.6352	64.2812	58.9484	59.8801	60.379	60.379
31	Normooglycemia	6.2	62	56.05	54	55	53.333	54	54
32	Normooglycemia	6.2	60.999	58.163	59.695	44.014	69.606	69.108	69.108
33	Normooglycemia	6.2	62.667	62.333	73.6667	66.3333	64.3333	59.6667	59.6667
34	Normooglycemia	6.3	75.9075	77.5734	81.796	91.6211	72.6106	77.9433	77.9433
35	Normooglycemia	6.3	55.765	55.977	56.82	53.368	55.177	56.235	56.235
36	Normooglycemia	6.3	89.61	129.951	119.257	61.1544	74.9334	64.237	64.237
37	Normooglycemia	6.4	64.98	64.05	49.692	53.052	48.644	52.238	52.238
38	Hyperglycemia	6.5	86.7773	67.6669	87.2293	91.0831	84.9606	58.3796	58.3796
39	Hyperglycemia	6.5	80.6667	72.3333	69	76.333	71	62	62
40	Hyperglycemia	6.6	66.333	52.333	51.333	55.6777	51.3333	57	57
41	Hyperglycemia	6.6	44.4732	47.5361	44.4795	52.7791	44.6629	41.5656	41.5656
42	Hyperglycemia	6.7	74.333	64	81.333	58.666	66.666	71.333	71.333
43	Hyperglycemia	6.7	70	68.666	85	55	47.667	62.333	62.333
44	Hyperglycemia	6.8	70.9583	53.1333	52.2451	60.9857	61.2959	60.9857	60.9857
45	Hyperglycemia	6.8	79.1886	79.9439	76.2441	63.6285	73.1353	84.3831	84.3831
46	Hyperglycemia	6.9	69.333	78	70.333	58	61.6667	53	53
47	Hyperglycemia	6.9	52.6311	56.0426	53.4316	59.6073	58.4462	55.7416	55.7416
48	Hyperglycemia	7	86.667	83.3333	73.3333	86.6667	73.3333	78.6667	78.6667
49	Hyperglycemia	7	73.7845	71.2338	64.986	63.0897	67.698	60.9607	60.9607
50	Hyperglycemia	7.1	51.1693	60.5197	58.8792	43.0729	40.1972	43.216	43.216
51	Hyperglycemia	7.1	110	111.333	83.333	80	86.6667	86.6667	86.6667
52	Hyperglycemia	7.1	111.333	123.333	114.667	80	73.3333	73.333	73.333
53	Hyperglycemia	7.2	69.371	52.0459	69.6174	64.2484	62.5184	58.488	58.488
54	Hyperglycemia	7.2	60	59	56.666	60	61.666	62	62
55	Hyperglycemia	7.3	51.6382	52.4457	60.1615	60.1789	62.9808	59.6307	59.6307
56	Hyperglycemia	7.4	61.0374	67.4085	55.1527	36.6816	58.931	58.3824	58.3824
57	Hyperglycemia	7.5	104.67	99.333	115	91.333	84.667	64.333	64.333
58	Hyperglycemia	7.8	59.3179	55.3562	56.7727	45.6087	48.7771	47.6398	47.6398
59	Hyperglycemia	8	75.005	75.2392	83.1866	72.2442	70.5004	68.491	68.491
60	Hyperglycemia	8.2	59.333	64.333	62.6666	61.333	56.333	52.6666	52.6666
61	Hyperglycemia	8.2	58.333	59.667	54.333	55	65.333	51.333	51.333
62	Hyperglycemia	8.3	61.9263	59.646	52.3245	64.3505	57.9118	69.1107	69.1107
63	Hyperglycemia	8.3	64.339	70.148	55.7464	58.899	55.2895	54.422	54.422
64	Hyperglycemia	8.5	76.838	59.3036	65.2089	57.5796	62.1088	65.2353	65.2353
65	Hyperglycemia	8.7	66	75.667	66	72.3333	79.3333	68	68
66	Hyperglycemia	8.9	92.6248	62.8039	72.5928	55.0939	57.4305	54.2663	54.2663
67	Hyperglycemia	9.2	54.667	70.333	59	65	67	65.667	65.667
68	Hyperglycemia	9.2	70.515	76.908	66.913	52.567	88.561	70.533	70.533
69	Hyperglycemia	9.3	98	78.666	66.6667	71	63	67.3333	67.3333
70	Hyperglycemia	9.7	83.6286	87.6836	83.1113	63.0529	67.0369	84.5599	84.5599
71	Hyperglycemia	9.9	64.239	55.4083	53.1668	62.3208	59.3812	53.0788	53.0788
72	Hyperglycemia	10	61.744	49.7037	53.699	87.5983	74.561	72.4772	72.4772
73	Hyperglycemia	10.1	55.3996	52.0692	55.3834	57.2097	49.9931	48.9337	48.9337
74	Hyperglycemia	12.4	90.6511	61.147	128.315	71.8742	72.6371	71.0666	71.0666

## Sheet: HR
HR(ｂｐｍ)
		T0	T1	T2	T3	T4	T5	T&
1	Normooglycemia	71	82	81	87	78	70	69
2	Normooglycemia	77	74	72	66	61	60	62
3	Normooglycemia	71	69	71	78	75	81	85
4	Normooglycemia	71	65	44	88	81	74	73
5	Normooglycemia	62	60	56	56	54	55	54
6	Normooglycemia	82	72	63	80	72	75	71
7	Normooglycemia	74	62	75	59	52	78	59
8	Normooglycemia	80	75	67	74	68	65	59
9	Normooglycemia	62	61	56	51	49	54	54
10	Normooglycemia	59	78	84	72	68	69	59
11	Normooglycemia	67	84	51	49	70	68	78
12	Normooglycemia	81	62	52	49	47	52	50
13	Normooglycemia	63	67	50	50	48	47	89
14	Normooglycemia	89	79	70	63	72	79	73
15	Normooglycemia	75	57	71	64	58	60	63
16	Normooglycemia	70	64	61	64	71	56	57
17	Normooglycemia	86	64	69	53	55	53	56
18	Normooglycemia	64	52	52	67	65	57	51
19	Normooglycemia	55	38	71	70	62	62	56
20	Normooglycemia	102	103	102	122	111	92	95
21	Normooglycemia	77	49	62	52	56	57	55
22	Normooglycemia	63	66	77	62	71	67	62
23	Normooglycemia	78	69	70	60	64	71	61
24	Normooglycemia	70	74	68	60	63	69	59
25	Normooglycemia	74	78	66	62	59	60	82
26	Normooglycemia	80	62	67	58	62	60	58
27	Normooglycemia	107	95	90	81	79	70	76
28	Normooglycemia	72	65	63	63	76	64	63
29	Normooglycemia	64	56	49	53	70	60	56
30	Normooglycemia	61	57	58	59	58	56	56
31	Normooglycemia	75	61	65	62	62	65	67
32	Normooglycemia	67	62	68	65	66	66	67
33	Normooglycemia	63	87	72	55	56	56	57
34	Normooglycemia	62	64	51	58	73	62	58
35	Normooglycemia	53	51	54	64	60	64	70
36	Normooglycemia	81	87	72	64	68	67	68
37	Normooglycemia	81	61	53	59	66	74	70
38	Hyperglycemia	64	71	58	60	62	59	61
39	Hyperglycemia	99	81	75	69	66	64	67
40	Hyperglycemia	73	71	54	55	53	56	54
41	Hyperglycemia	69	74	67	63	77	65	60
42	Hyperglycemia	71	62	61	63	71	68	71
43	Hyperglycemia	60	55	52	57	55	67	60
44	Hyperglycemia	79	48	45	61	71	66	73
45	Hyperglycemia	67	54	53	59	57	53	67
46	Hyperglycemia	84	80	84	92	88	81	79
47	Hyperglycemia	97	75	71	78	87	78	72
48	Hyperglycemia	94	77	65	63	62	61	60
49	Hyperglycemia	94	90	81	74	87	74	77
50	Hyperglycemia	90	85	87	90	83	89	82
51	Hyperglycemia	62	57	57	50	61	55	56
52	Hyperglycemia	64	53	57	61	55	55	56
53	Hyperglycemia	84	78	75	88	73	68	69
54	Hyperglycemia	85	90	56	53	53	62	62
55	Hyperglycemia	69	50	48	61	56	52	57
56	Hyperglycemia	68	83	76	70	65	57	77
57	Hyperglycemia	68	57	57	57	61	65	62
58	Hyperglycemia	71	55	53	51	50	71	57
59	Hyperglycemia	68	81	76	68	83	63	64
60	Hyperglycemia	91	82	82	69	74	80	82
61	Hyperglycemia	57	54	49	42	54	54	56
62	Hyperglycemia	57	59	59	61	63	82	153
63	Hyperglycemia	76	77	55	53	64	56	59
64	Hyperglycemia	88	76	70	70	71	74	71
65	Hyperglycemia	98	46	57	56	55	59	64
66	Hyperglycemia	106	68	70	66	64	58	58
67	Hyperglycemia	83	73	78	62	54	65	59
68	Hyperglycemia	74	76	71	70	59	87	59
69	Hyperglycemia	80	80	61	60	56	66	61
70	Hyperglycemia	88	90	81	77	67	69	71
71	Hyperglycemia	79	65	57	53	57	83	62
72	Hyperglycemia	69	63	57	62	83	90	92
73	Hyperglycemia	82	74	83	79	84	77	95
74	Hyperglycemia	62	75	56	51	52	66	59

## Sheet: MAP
MAP(mmHg)
		T0	T1	T2	T3	T4	T5	T&
1	Normooglycemia	61	67	58	77	57	90	72
2	Normooglycemia	87	76	81	63	62	65	61
3	Normooglycemia	67	53	62	66	73	97	83
4	Normooglycemia	97	55	41	81	63	68	61
5	Normooglycemia	81	63	62	55	57	56	62
6	Normooglycemia	106	65	66	77	70	70	62
7	Normooglycemia	106	75	78	71	61	99	76
8	Normooglycemia	87	95	59	56	75	67	67
9	Normooglycemia	61	68	67	62	63	61	66
10	Normooglycemia	92	84	79	75	72	67	63
11	Normooglycemia	98	99	82	81	81	86	92
12	Normooglycemia	131	67	67	63	57	64	69
13	Normooglycemia	95	106	74	81	66	74	109
14	Normooglycemia	86	72	68	56	93	78	84
15	Normooglycemia	88	80	74	77	54	60	65
16	Normooglycemia	108	57	66	74	59	66	84
17	Normooglycemia	89	49	70	73	71	64	69
18	Normooglycemia	102	67	65	95	102	82	82
19	Normooglycemia	83	49	65	79	54	58	57
20	Normooglycemia	104	75	75	118	92	93	99
21	Normooglycemia	135	70	84	66	81	122	89
22	Normooglycemia	90	82	91	79	84	87	75
23	Normooglycemia	91	100	72	62	67	69	68
24	Normooglycemia	123	78	72	59	55	55	81
25	Normooglycemia	101	74	56	54	58	56	55
26	Normooglycemia	94	66	72	66	65	67	71
27	Normooglycemia	91	81	70	55	58	64	62
28	Normooglycemia	89	56	66	56	54	76	75
29	Normooglycemia	112	81	67	67	66	68	70
30	Normooglycemia	91	103	88	85	67	58	70
31	Normooglycemia	98	73	82	74	77	70	62
32	Normooglycemia	103	59	76	66	52	66	86
33	Normooglycemia	85	100	69	66	67	69	69
34	Normooglycemia	99	81	53	52	50	64	69
35	Normooglycemia	92	75	62	67	68	64	64
36	Normooglycemia	91	79	73	71	68	91	77
37	Normooglycemia	98	79	81	79	70	55	59
38	Hyperglycemia	86	54	51	86	54	75	59
39	Hyperglycemia	123	63	55	61	70	89	80
40	Hyperglycemia	120	103	73	62	60	62	56
41	Hyperglycemia	91	58	76	68	54	78	61
42	Hyperglycemia	95	90	81	55	73	67	65
43	Hyperglycemia	94	56	75	57	57	82	65
44	Hyperglycemia	107	63	57	55	54	53	107
45	Hyperglycemia	109	69	64	89	68	71	119
46	Hyperglycemia	75	69	87	69	62	63	66
47	Hyperglycemia	86	72	58	54	49	73	49
48	Hyperglycemia	92	85	63	69	63	81	84
49	Hyperglycemia	110	80	70	81	69	65	90
50	Hyperglycemia	90	59	49	64	75	70	60
51	Hyperglycemia	110	63	61	66	61	61	58
52	Hyperglycemia	77	55	49	68	80	67	63
53	Hyperglycemia	79	75	69	49	71	74	65
54	Hyperglycemia	71	60	66	54	82	66	68
55	Hyperglycemia	104	40	41	86	67	85	93
56	Hyperglycemia	80	94	69	66	76	77	102
57	Hyperglycemia	105	89	86	76	92	66	97
58	Hyperglycemia	103	70	64	56	54	73	60
59	Hyperglycemia	109	61	107	66	87	65	53
60	Hyperglycemia	100	73	70	77	86	81	81
61	Hyperglycemia	94	98	84	54	86	76	70
62	Hyperglycemia	89	109	68	86	53	54	60
63	Hyperglycemia	94	102	61	60	46	75	78
64	Hyperglycemia	123	65	67	61	65	76	71
65	Hyperglycemia	107	53	81	78	69	70	71
66	Hyperglycemia	116	62	70	67	80	71	69
67	Hyperglycemia	122	73	117	79	76	69	78
68	Hyperglycemia	96	79	75	57	66	85	66
69	Hyperglycemia	114	91	69	84	70	67	77
70	Hyperglycemia	97	95	74	55	57	50	62
71	Hyperglycemia	105	85	75	76	56	62	64
72	Hyperglycemia	78	56	51	69	129	83	83
73	Hyperglycemia	116	39	79	65	75	94	85
74	Hyperglycemia	83	86	65	63	56	89	86
